# Supplementary material for: Cryo-electron tomographic investigation of native hippocampal glutamatergic synapses
Source: eLife. 2024 Nov 4;13:RP98458. doi: 10.7554/eLife.98458 (PMC11534335; doi:10.7554/eLife.98458)
Supplement: Figure 1—source data 2. [file elife-98458-fig1-data2.zip]

Archive with 2 entries (2 files):
- Figure 1-source data 2.jpg
- __MACOSX/._Figure 1-source data 2.jpg
